# Supplementary material for: Carbapenem-Only Combination Therapy against Multi-Drug Resistant Pseudomonas aeruginosa: Assessment of In Vitro and In Vivo Efficacy and Mode of Action
Source: Antibiotics (Basel). 2022 Oct 25;11(11):1467. doi: 10.3390/antibiotics11111467 (PMC9686798; doi:10.3390/antibiotics11111467)
Supplement: Supplementary file 1 [file antibiotics-11-01467-s001.zip]

Archive with 1 entries (1 files):
- antibiotics-1983903-supplementary.pdf
